# Supplementary material for: Habitat Heterogeneity Variably Influences Habitat Selection by Wild Herbivores in a Semi-Arid Tropical Savanna Ecosystem
Source: PLoS One. 2016 Sep 28;11(9):e0163084. doi: 10.1371/journal.pone.0163084 (PMC5040439; doi:10.1371/journal.pone.0163084)
Supplement: S1 File — (TXT) [file pone.0163084.s001.txt]

ID	x	y	Year	month	Species	Group size	Activity	Habitat
1	337739	8012479	2006	October	buffalo	200	grazing	VLEI
2	343157	8007856	2006	October	buffalo	2	running	KSW
3	336885	8010064	2006	October	buffalo	200	grazing	VLEI
4	338356	8012935	2006	October	buffalo	4	grazing	VLEI
5	321947	802429	2006	October	buffalo	100	running	VLEI
6	327396	8020005	2006	October	buffalo	100	running	BMW
7	339614	8022449	2006	October	buffalo	5	standing	BMW
8	331112	8023354	2006	October	buffalo	20	running	BMW
9	331184	8018714	2006	October	buffalo	50	standing	KSW
10	327373	8019599	2006	October	buffalo	10	running	KSW
11	327373	8019599	2006	October	buffalo	30	standing	KSW
12	411151	7956919	2006	October	elephant	10	standing	BMW
13	401450	7954717	2006	October	elephant	1	standing	BMW
14	392126	7951577	2006	October	elephant	4	standing	BMW
15	409439	7963081	2006	October	elephant	2	standing	riverine
16	408939	7963758	2006	October	elephant	8	standing	BMW
17	333766	8010876	2006	October	elephant	1	standing	KSW
18	357520	8009254	2006	October	elephant	30	running	KSW
19	342082	8016089	2006	October	elephant	20	standing	KSW
20	350192	8008584	2006	October	elephant	30	standing	KSW
21	337242	8011570	2006	October	elephant	3	grazing	VLEI
22	33707	8020205	2006	October	elephant	1	running	BMW
23	392481	7960163	2006	October	kudu	6	running	BMW
24	396688	7956998	2006	October	kudu	3	standing	BMW
25	397423	7959177	2006	October	kudu	12	standing	VLEI
26	397423	7959177	2006	October	kudu	3	standing	VLEI
27	404491	7959031	2006	October	kudu	6	standing	BMW
28	411960	7959202	2006	October	kudu	3	walking	BMW
29	430904	7951152	2006	October	kudu	7	standing	BMW
30	393579	7950449	2006	October	kudu	5	running	BMW
31	392123	7951318	2006	October	kudu	10	standing	BMW
32	391912	7951746	2006	October	kudu	1	standing	BMW
33	391912	7951746	2006	October	kudu	3	walking	BMW
34	392574	7955885	2006	October	kudu	2	running	BMW
35	392618	7955859	2006	October	kudu	1	running	BMW
36	390272	7957376	2006	October	kudu	10	standing	BMW
37	391518	7959145	2006	October	kudu	20	standing	riverine
38	394258	7964151	2006	October	kudu	9	standing	BMW
39	392328	7958843	2006	October	kudu	2	running	VLEI
40	393299	788254	2006	October	kudu	4	standing	BMW
41	395995	7956439	2006	October	kudu	2	standing	BMW
42	385928	7970118	2006	October	kudu	4	running	BMW
43	392897	7969080	2006	October	kudu	5	grazing	BMW
44	397485	7967082	2006	October	kudu	2	grazing	BMW
45	389917	7971165	2006	October	kudu	10	grazing	VLEI
46	400137	7965904	2006	October	kudu	3	standing	BMW
47	402772	7967421	2006	October	kudu	5	running	BMW
48	408829	7966750	2006	October	kudu	2	running	BMW
49	409320	7963824	2006	October	kudu	7	standing	BMW
50	409320	7963758	2006	October	kudu	1	standing	BMW
51	408366	7963624	2006	October	kudu	10	standing	BMW
52	404224	7963505	2006	October	kudu	2	standing	BMW
53	403604	7964395	2006	October	kudu	2	standing	BMW
54	316480	8015245	2006	October	kudu	2	standing	KSW
55	329336	7999995	2006	October	kudu	3	standing	KSW
56	338479	8013918	2006	October	kudu	2	walking	VLEI
57	336646	3010578	2006	October	kudu	12	standing	VLEI
58	336885	8010064	2006	October	kudu	13	grazing	VLEI
59	337530	8011987	2006	October	kudu	17	grazing	VLEI
60	338297	8012910	2006	October	kudu	5	standing	VLEI
61	338297	8012910	2006	October	kudu	5	grazing	VLEI
62	338625	8014704	2006	October	kudu	3	standing	VLEI
63	336084	8017481	2006	October	kudu	1	running	VLEI
64	327272	8021313	2006	October	kudu	1	standing	KSW
65	327272	8021513	2006	October	kudu	1	standing	BMW
66	332955	8021508	2006	October	kudu	4	running	KSW
67	336150	8019846	2006	October	kudu	2	lying	BMW
68	339568	8022469	2006	October	kudu	3	running	KSW
69	338208	8022102	2006	October	kudu	6	running	KSW
70	331776	8022431	2006	October	kudu	3	standing	KSW
71	334424	8023356	2006	October	kudu	3	standing	KSW
72	338766	8021894	2006	October	kudu	4	running	BMW
73	337441	8022378	2006	October	kudu	2	standing	VLEI
74	355520	8023003	2006	October	kudu	7	standing	KSW
75	330646	8022559	2006	October	kudu	4	standing	BMW
76	325845	8026802	2006	October	kudu	2	standing	BMW
77	397423	7959177	2006	October	sable	23	standing	VLEI
78	391059	7956905	2006	October	sable	6	running	BMW
79	387690	7970406	2006	October	sable	30	grazing	BMW
80	391175	7975726	2006	October	sable	15	standing	BMW
81	322693	8008766	2006	October	sable	1	running	KSW
82	336264	7998840	2006	October	sable	1	browsing	VLEI
83	324386	8004137	2006	October	sable	1	standing	PAN
84	327958	8001000	2006	October	sable	20	running	KSW
85	351236	8010292	2006	October	sable	2	running	KSW
86	358863	8004393	2006	October	sable	14	running	KSW
87	357327	8008392	2006	October	sable	1	running	KSW
88	388393	8003210	2006	October	sable	14	standing	KSW
89	336173	8007791	2006	October	sable	18	grazing	VLEI
90	336885	8010064	2006	October	sable	2	grazing	VLEI
91	337733	8012468	2006	October	sable	25	grazing	VLEI
92	338356	8012935	2006	October	sable	300	grazing	VLEI
93	327782	8024618	2006	October	sable	1	running	BMW
94	327235	8024018	2006	October	sable	2	standing	BMW
95	327274	8019043	2006	October	sable	100	running	BMW
96	364842	7980301	2010	October	buffalo	350	standing	vlei
97	363494	7984091	2010	October	buffalo	20	resting	vlei
98	363314	7982117	2010	October	buffalo	20	standing	vlei
99	403443	7952658	2010	October	buffalo	1	standing	vlei
100	368714	7975408	2010	October	elephant	3	standing	BMW
101	375661	7983479	2010	October	elephant	5	standing	BMW
102	381238	7958783	2010	October	elephant	15	standing	vlei
103	381082	7958767	2010	October	elephant	6	standing	vlei
104	392702	7976201	2010	October	elephant	11	running	mopane
105	391486	7973367	2010	October	elephant	12	standing	mopane
106	403803	7959664	2010	October	elephant	20	standing	BMW
107	336309	7999613	2010	October	elephant	1	walking	BMW
108	319768	8027384	2010	October	elephant	5	standing	riverine
109	327082	8001670	2010	October	elephant	2	standing	BMW
110	381098	7979037	2010	October	kudu	3	standing	KSW
111	374643	7981587	2010	October	kudu	7	standing	mopane
112	374441	7983946	2010	October	kudu	5	standing	riverine
113	373279	7985566	2010	October	kudu	1	standing	riverine
114	371423	7988850	2010	October	kudu	1	running	riverine
115	371166	7988897	2010	October	kudu	5	standing	riverine
116	364643	7987640	2010	October	kudu	3	running	mopane
117	363253	7983282	2010	October	kudu	1	running	vlei
118	369393	7977102	2010	October	kudu	7	running	BMW
119	373111	7973306	2010	October	kudu	2	running	BMW
120	373412	7973663	2010	October	kudu	5	standing	vlei
121	373775	7973975	2010	October	kudu	2	standing	vlei
122	374322	7974310	2010	October	kudu	5	running	vlei
123	377733	7977176	2010	October	kudu	1	standing	BMW
124	375721	7981540	2010	October	kudu	2	standing	vlei
125	374928	7983407	2010	October	kudu	2	standing	BMW
126	374690	7983384	2010	October	kudu	5	running	BMW
127	374029	7984669	2010	October	kudu	24	standing	vlei
128	373282	7985373	2010	October	kudu	1	standing	mopane
129	373147	7986239	2010	October	kudu	5	running	BMW
130	364679	7986848	2010	October	kudu	3	standing	BMW
131	369553	7976942	2010	October	kudu	3	standing	BMW
132	372141	7973838	2010	October	kudu	3	standing	vlei
133	375436	7975497	2010	October	kudu	5	running	vlei
134	379398	7960552	2010	October	kudu	1	standing	vlei
135	380047	7961498	2010	October	kudu	6	standing	BMW
136	378244	7963588	2010	October	kudu	2	standing	BMW
137	376477	7965117	2010	October	kudu	1	standing	BMW
138	375003	7967284	2010	October	kudu	2	standing	riverine
139	365411	7956695	2010	October	kudu	2	standing	BMW
140	360936	7960749	2010	October	kudu	3	running	KSW
141	364807	7952573	2010	October	kudu	3	standing	BMW
142	365558	7952827	2010	October	kudu	2	standing	riverine
143	374531	7957805	2010	October	kudu	1	standing	riverine
144	376235	7958539	2010	October	kudu	1	standing	vlei
145	375969	7958812	2010	October	kudu	4	standing	vlei
146	375660	7959532	2010	October	kudu	9	standing	BMW
147	379658	7960674	2010	October	kudu	3	running	vlei
148	380015	7962151	2010	October	kudu	7	standing	BMW
149	378069	7963128	2010	October	kudu	6	standing	scrub
150	378120	7963421	2010	October	kudu	1	standing	scrub
151	378269	7963656	2010	October	kudu	5	standing	scrub
152	378269	7963656	2010	October	kudu	10	standing	scrub
153	377949	7964221	2010	October	kudu	7	running	riverine
154	375039	7967319	2010	October	kudu	10	standing	riverine
155	361076	7960544	2010	October	kudu	7	sleeping	KSW
156	359035	7962282	2010	October	kudu	5	standing	woodland
157	359260	7951137	2010	October	kudu	6	walking	BMW
158	365572	7952831	2010	October	kudu	3	standing	riverine
159	368452	7953912	2010	October	kudu	4	standing	vlei
160	374513	7957800	2010	October	kudu	7	standing	riverine
161	375022	7957864	2010	October	kudu	3	standing	riverine
162	376236	7958255	2010	October	kudu	3	standing	vlei
163	376087	7958732	2010	October	kudu	4	standing	vlei
164	375922	7959988	2010	October	kudu	6	sleeping	BMW
165	382891	7959197	2010	October	kudu	3	standing	BMW
166	380683	7958737	2010	October	kudu	5	standing	BMW
167	368478	7946733	2010	October	kudu	1	running	KSW
168	368828	7946205	2010	October	kudu	10	running	KSW
169	382725	7959095	2010	October	kudu	11	running	mopane
170	382658	7959077	2010	October	kudu	3	standing	mopane
171	378427	7958951	2010	October	kudu	4	standing	BMW
172	375953	7958067	2010	October	kudu	2	standing	vlei
173	375673	7957911	2010	October	kudu	4	standing	vlei
174	368779	7951600	2010	October	kudu	10	running	mopane
175	368537	7951156	2010	October	kudu	1	standing	mopane
176	368317	7947285	2010	October	kudu	3	standing	KSW
177	368604	7946463	2010	October	kudu	9	running	mopane
178	385531	7970200	2010	October	kudu	2	standing	BMW
179	386011	7970119	2010	October	kudu	4	standing	BMW
180	387819	7970340	2010	October	kudu	11	standing	BMW
181	395275	7971151	2010	October	kudu	2	standing	mopane
182	395409	7971156	2010	October	kudu	4	standing	BMW
183	395491	7969686	2010	October	kudu	2	running	BMW
184	398823	7967067	2010	October	kudu	2	running	vlei
185	400291	7971952	2010	October	kudu	3	running	BMW
186	401128	7972540	2010	October	kudu	4	running	vlei
187	393329	7973836	2010	October	kudu	2	standing	riverine
188	392585	7973590	2010	October	kudu	4	running	mopane
189	392503	7973606	2010	October	kudu	4	running	mopane
190	389704	7973661	2010	October	kudu	2	running	mopane
191	388584	7973533	2010	October	kudu	6	standing	vlei
192	387037	7973729	2010	October	kudu	5	standing	BMW
193	385051	7970224	2010	October	kudu	8	standing	BMW
194	385259	7970244	2010	October	kudu	5	standing	mopane
195	386208	7970125	2010	October	kudu	1	standing	mopane
196	392096	7968282	2010	October	kudu	2	standing	BMW
197	395672	7968904	2010	October	kudu	2	running	vlei
198	394938	7975879	2010	October	kudu	1	running	BMW
199	392463	7973612	2010	October	kudu	5	running	mopane
200	391824	7973457	2010	October	kudu	4	standing	mopane
201	388920	7973605	2010	October	kudu	1	standing	vlei
202	388225	7973627	2010	October	kudu	4	standing	vlei
203	386118	7973237	2010	October	kudu	10	running	BMW
204	386696	7972151	2010	October	kudu	2	running	riverine
205	387495	7971027	2010	October	kudu	1	standing	BMW
206	386699	7962792	2010	October	kudu	6	running	BMW
207	387091	7962737	2010	October	kudu	1	running	BMW
208	387495	7962689	2010	October	kudu	5	standing	vlei
209	388595	7962621	2010	October	kudu	5	standing	BMW
210	391090	7962403	2010	October	kudu	2	standing	BMW
211	396483	7962598	2010	October	kudu	8	standing	riverine
212	410601	7959558	2010	October	kudu	6	running	BMW
213	405547	7953956	2010	October	kudu	11	running	mopane
214	399048	7951166	2010	October	kudu	4	standing	mopane
215	393407	7950504	2010	October	kudu	5	running	vlei
216	389040	7951765	2010	October	kudu	4	standing	riverine
217	388851	7953020	2010	October	kudu	1	standing	BMW
218	387252	7956030	2010	October	kudu	1	running	vlei
219	387117	7956244	2010	October	kudu	21	standing	vlei
220	385872	7957445	2010	October	kudu	1	standing	vlei
221	334978	8009946	2010	October	kudu	3	standing	vlei
222	323837	8026173	2010	October	kudu	5	standing	riverine
223	327274	8021299	2010	October	kudu	2	standing	riverine
224	374043	7984768	2010	October	sable	1	standing	vlei
225	373975	7985528	2010	October	sable	14	standing	BMW
226	374029	7984669	2010	October	sable	1	standing	vlei
227	374177	7985254	2010	October	sable	17	running	vlei
228	359291	7962505	2010	October	sable	1	running	mopane
229	368813	7951661	2010	October	sable	1	running	mopane
230	368768	7951153	2010	October	sable	4	standing	mopane
231	366961	7949877	2010	October	sable	5	standing	vlei
232	369087	7945460	2010	October	sable	4	resting	vlei
233	382316	7959070	2010	October	sable	1	standing	vlei
234	368779	7951600	2010	October	sable	20	running	mopane
235	369010	7946089	2010	October	sable	9	standing	KSW
236	363518	7947435	2010	October	sable	1	standing	mopane
237	360555	7950559	2010	October	sable	1	standing	mopane
238	388761	7973564	2010	October	sable	5	running	BMW
239	395458	7969567	2010	October	sable	11	standing	vlei
240	384868	7958820	2010	October	sable	9	standing	vlei
241	334796	8010104	2010	October	sable	1	standing	BMW
242	336185	8007838	2010	October	sable	1	standing	vlei
243	335012	8006962	2010	October	sable	6	standing	vlei
244	335012	8006962	2010	October	sable	5	running	vlei
245	328690	8000478	2010	October	sable	15	running	BMW
246	328528	8000604	2010	October	sable	2	standing	BMW
247	324581	8003567	2010	October	sable	5	drinking	vlei
248	327460	8024073	2010	October	sable	1	standing	BMW
249	333774	8006547	2010	October	sable	1	standing	vlei
250	325356	8002967	2010	October	sable	5	standing	BMW
